# Supplementary material for: Size-Dependent Cytoprotective Effects of Selenium Nanoparticles during Oxygen-Glucose Deprivation in Brain Cortical Cells
Source: Int J Mol Sci. 2022 Jul 5;23(13):7464. doi: 10.3390/ijms23137464 (PMC9267189; doi:10.3390/ijms23137464)
Supplement: Supplementary file 1 [file ijms-23-07464-s001.zip]

Archive with 1 entries (1 files):
- ijms-1799821-supplementary.pdf
